# Supplementary material for: Systematic Evaluation of Extracellular Coating Matrix on the Differentiation of Human-Induced Pluripotent Stem Cells to Cortical Neurons
Source: Int J Mol Sci. 2024 Dec 30;26(1):230. doi: 10.3390/ijms26010230 (PMC11720352; doi:10.3390/ijms26010230)
Supplement: Supplementary file 1 [file ijms-26-00230-s001.zip]

Archive with 1 entries (1 files):
- ijms-3325893-supplementary.pdf
